# Supplementary material for: Seminal-Plasma-Mediated Effects on Sperm Performance in Humans
Source: Cells. 2022 Jul 8;11(14):2147. doi: 10.3390/cells11142147 (PMC9322865; doi:10.3390/cells11142147)
Supplement: Supplementary file 1 [file cells-11-02147-s001.zip]

Archive with 1 entries (1 files):
- cells-1795416-supplementary.pdf
